# Supplementary material for: The African Human Microbiome Portal: a public web portal of curated metagenomic metadata
Source: Database (Oxford). 2024 Jan 10;2024:baad092. doi: 10.1093/database/baad092 (PMC10782148; doi:10.1093/database/baad092)
Supplement: baad092_Supp [file baad092_supp.zip]

Archive with 4 entries (4 files):
- suppl_data/Supplementary Table2.docx
- suppl_data/Supplementary_figure1_300dpi.png
- suppl_data/Supplementary_Figure2_300dpi.png
- suppl_data/Supplementary_table1.docx
